# Supplementary material for: Toxoplasma gondii Investigation of Home-Reared Pigs through Real-Time PCR and Digital Droplet PCR: A Very Low Prevalence
Source: Pathogens. 2023 Jun 27;12(7):882. doi: 10.3390/pathogens12070882 (PMC10384325; doi:10.3390/pathogens12070882)
Supplement: Supplementary file 1 [file pathogens-12-00882-s001.zip]

Archive with 1 entries (1 files):
- pathogens-2443309-supplementary.pdf
